# Supplementary material for: Combining epidemiology and economics to assess control of a viral endemic animal disease: Porcine Reproductive and Respiratory Syndrome (PRRS)
Source: PLoS One. 2022 Sep 9;17(9):e0274382. doi: 10.1371/journal.pone.0274382 (PMC9462702; doi:10.1371/journal.pone.0274382)
Supplement: S1 Data — (XLSX) [file pone.0274382.s002.xlsx]

## Sheet: farms
id	type	inventory
1	Fi	2000
4	Sow	90
5	Fi	1372
7	Fi	400
8	Fi	2400
10	Fi	1797
11	BS	75
12	Fi	3000
13	Fi	620
14	Fi	500
15	Fi	1133
16	N	100
17	Fi	3000
18	Fi	3200
19	Fi	1973
20	Fi	4400
21	Fi	1244
22	Sow	2500
23	N	1558
24	Fi	1110
25	Fi	1133
26	Fi	2080
27	Fi	3120
28	Fi	2028
29	N	6000
30	Fi	500
31	Fi	1110
32	Fi	1637
33	N	1447
34	Fi	1422
35	Sow	468
36	Sow	494
37	Fi	1000
38	Fi	1200
39	Fi	1972
40	Fi	1000
41	Sow	60
44	Fi	2000
45	Fi	1000
46	Fi	1000
47	N	4336
48	Fi	50
50	Fi	3000
51	Fi	4000
52	Sow	1950
53	Fi	1475
54	Fi	2000
55	Sow	50
56	Sow	343
57	Fi	1300
58	Fi	1110
59	N	2124
61	Fi	1000
62	N	1000
63	Fi	350
64	BS	160
65	Fi	1000
66	Sow	720
67	Sow	2700
68	Sow	336
69	Fi	2400
70	Fi	2000
71	N	1000
72	Fi	3600
73	Fi	1544
75	Fi	1199
76	Sow	45
77	Fi	1500
78	Fi	960
79	Sow	740
81	N	1000
82	Fi	189
83	Sow	1036
84	N	1200
85	Fi	2000
86	Fi	1205
88	Fi	3600
89	Fi	4530
90	Fi	3600
91	Fi	2400
94	N	5700
97	Fi	2000
98	Fi	2400
100	Sow	331
101	Fi	1800
102	Sow	1200
103	Sow	404
104	Fi	2500
105	Fi	1296
107	Fi	1465
108	N	170
109	Fi	9000
110	Fi	3200
111	Sow	9000
112	Fi	1594
113	Fi	1000
114	Sow	2600
115	Fi	400
116	Fi	2400
117	Fi	2100
118	N	1050
120	Sow	351
121	Sow	5500
122	Fi	1180
123	Fi	1317
124	Sow	3000
125	Fi	7900
126	Fi	12300
127	Fi	2200
129	Fi	1244
130	Fi	3450
131	Sow	1300
132	Fi	1572
133	Sow	350
134	Sow	280
135	N	2100
136	N	3600
138	N	2500
139	N	2500
140	Fi	800
141	Fi	2450
142	Fi	750
143	Fi	3650
144	Fi	250
145	Fi	1950
146	Sow	3000
147	Fi	2400
148	Fi	3050
149	Fi	2600
150	Fi	5200
151	Fi	1660
152	Fi	5200
153	Fi	2400
154	Sow	560
156	N	800
157	Fi	500
158	Fi	800
160	Fi	2350
161	Fi	2200
162	Fi	4800
163	N	6000
164	N	8918
165	Fi	2400
166	Fi	2000
167	Fi	295
168	Sow	458
170	Fi	5000
171	Fi	1800
172	Sow	1351
173	Sow	520
174	Fi	10577
175	N	6000
176	Sow	145
177	Sow	226
178	Sow	300
179	Sow	485
180	Fi	1769
181	Fi	1380
182	Fi	1110
183	Sow	780
184	Fi	250
188	Fi	800
189	Fi	3300
190	Sow	324
193	Fi	250
194	Sow	2500
195	Sow	1036
197	Sow	380
198	Sow	1798
199	Fi	1637
200	Fi	4160
201	Fi	1572
202	Fi	2080
204	Sow	490
205	Sow	3300
206	Sow	1351
207	Fi	7900
208	Sow	1500
209	Fi	3800
210	Fi	3200
211	Fi	1900
212	Fi	1900
213	Fi	1600
214	Fi	4160
215	Sow	3300
216	Fi	2000
217	Fi	1000
218	Fi	3000
219	N	1700
220	Sow	550
222	Fi	1317
223	Fi	3300
224	Sow	50
225	Fi	4800
226	Fi	1200
227	Sow	300
228	Sow	3100
229	Fi	1500
230	Fi	2060
231	Fi	4800
232	Fi	4800
233	Fi	4800
234	Sow	1129
235	Fi	1110
236	N	810
237	Fi	2040
238	N	4000
239	Fi	2016
240	Fi	170
241	N	2400
242	Fi	1110
244	Fi	3080
245	Fi	5000
246	Fi	1302
248	Fi	620
249	Sow	360
250	Sow	3350
253	Fi	2100
254	N	6960
255	Fi	1378
257	Fi	1000
258	Fi	1000
259	Fi	2000
260	Fi	1300
261	Fi	1726
262	Sow	417
263	Sow	870
264	Fi	1000
265	Fi	1000
266	Fi	1000
267	Fi	1000
268	Fi	1000
269	Fi	1000
270	Fi	1000
271	Sow	3680
273	Sow	260
274	BS	136
275	Fi	1050
276	Fi	2000
281	Fi	3300
282	N	2200
283	Fi	2200
284	Sow	337
285	Fi	60
286	Fi	2000
287	Fi	2000
288	Sow	480
289	Sow	324
290	N	1700
291	Sow	336
292	Fi	1329
293	Fi	1302
294	Fi	1000
295	Fi	2000
296	Sow	324
297	N	10000
298	Sow	3000
299	Sow	1500
300	Fi	1406
302	Fi	1199
303	Sow	1200
304	N	3000
305	Fi	1224
306	Sow	396
307	Fi	10518
308	Fi	10000
309	Fi	4400
310	Fi	5000
311	Fi	1372
312	Fi	2100
313	Sow	1728
314	Fi	1157
315	Sow	1250
316	Fi	580
317	Fi	700
318	Fi	350
320	N	2400
321	Fi	1317
322	N	1746
323	Fi	5000
324	N	2400
325	Fi	1000
326	Sow	50
327	Fi	3307
328	Fi	1110
329	Fi	1175
330	Fi	1175
331	Fi	1244
332	Fi	1199
333	Fi	620
334	Sow	702
335	Sow	1500
336	Sow	2500
337	Fi	4000
339	Fi	1110
340	Fi	1250
342	Fi	3300
343	Fi	1000
346	Fi	8000
347	Sow	1036
348	N	445
350	Sow	324
351	Fi	1000
352	Fi	1850
353	Fi	285
354	Fi	640
355	Fi	470
356	Fi	485
357	N	2500
358	N	380
359	Fi	3084
360	Fi	3500
361	N	3200
362	Fi	4200
363	Fi	1199
364	Fi	1133
365	Fi	1244
366	Fi	1244
367	Fi	1244
368	Fi	1110
369	Fi	105
372	Fi	1027
373	N	1563
374	Fi	75
375	Fi	1244
376	Sow	140
377	N	110
378	Fi	200
379	Fi	1000
380	Sow	465
381	Fi	200
382	Sow	1096
383	Fi	1175
384	Sow	954
385	Fi	3080
386	Fi	2056
387	Fi	1224
388	Fi	1199
389	Sow	3000
390	Fi	1200
391	Sow	468
392	Fi	1572
393	Sow	225
394	Fi	1100
395	Fi	5000
396	Fi	1000
397	Fi	9400
399	Sow	800
400	Fi	2500
401	N	800
402	Fi	50
403	Fi	1452
404	Sow	324
405	Fi	3000
406	Sow	460
412	N	1200
414	Fi	1465
415	Fi	3000
416	Fi	1000
420	Fi	2200
421	Sow	35
422	Sow	250
424	Fi	1329
425	Fi	1394
426	Fi	1000
428	Sow	1705
429	Fi	255
430	Fi	4000
431	Fi	1972
432	Fi	4160
435	Fi	375
436	Fi	750
439	Fi	1572
440	Fi	1344
441	Sow	324
442	Fi	3200
443	N	4000
444	Fi	1000
445	Fi	1300
446	Fi	944
447	Sow	30
448	Sow	966
449	Fi	1465
450	Fi	940
451	Fi	1500
452	Fi	1000
453	Fi	1157
454	Fi	1175
455	Fi	1110
456	Fi	1296
457	Fi	250
458	Fi	2056
459	Fi	4000
460	Fi	4000
462	Sow	260
463	Fi	2400
464	Fi	1664
465	BS	147
466	Fi	1435
467	Fi	350
468	Fi	1175
469	Sow	495
470	Fi	1000
471	Sow	1251
472	Fi	3500
473	Fi	2000
474	Sow	10010
476	Fi	4000
477	Fi	3600
478	Fi	4000
479	Fi	4000
480	Fi	60
482	Fi	4000
483	Fi	40
484	N	3500
485	Sow	1500
487	Fi	1157
488	Fi	1000
490	Fi	1797
491	Fi	45
493	Fi	4000
496	Fi	1653
499	Fi	700
500	Sow	372
501	Fi	105
502	Fi	1972
503	Fi	930
504	Fi	3300
505	N	3400
506	Fi	3000
509	Fi	1200
511	Sow	959
512	Fi	1133
513	Sow	1036
514	Fi	2500
515	N	1000
517	Fi	500
518	Fi	250
519	Fi	2400
520	Sow	150
522	Fi	1000
523	Fi	650
524	Fi	1864
525	Fi	3300
526	Fi	1800
527	Fi	650
528	Fi	2056
529	N	2400
530	Sow	300
531	Fi	1175
533	Fi	1025
534	Fi	300
535	N	1800
536	Fi	1976
537	Sow	5325
538	Fi	4800
539	Fi	560
540	Fi	2300
541	N	10000
542	Sow	3000
543	Fi	1200
548	N	2000
549	Fi	1000
550	Fi	1000
551	N	2000
552	Fi	5000
553	N	16000
554	N	8000
555	Fi	400
559	Fi	200
560	N	1696
561	N	1782
562	N	3600
563	Fi	1199
564	Sow	317
565	Sow	15360
566	Sow	30
567	Fi	1175
568	Fi	1653
569	Sow	780
570	Fi	700
571	Fi	700
572	Sow	190
573	Sow	2750
574	Fi	2200
575	Fi	1000
576	Fi	1459
577	Fi	2000
578	Sow	1200
579	Sow	380
580	Sow	1400
581	N	4000
583	Fi	3200
584	Fi	1700
585	Fi	1000
586	Fi	7000
587	Fi	3000
588	Fi	4000
589	Sow	500
590	Fi	1199
591	Fi	135
592	Fi	2000
593	Fi	200
594	N	1000
595	Sow	350
596	Fi	2056
598	Fi	1295
599	Fi	5000
601	Sow	1344
602	Sow	72
605	Fi	250
606	Fi	1000
607	Fi	1406
608	Fi	1329
610	Fi	250
611	Sow	1105
612	Fi	280
613	Sow	357
614	Fi	300
615	Fi	300
616	Fi	1270
617	Fi	4200
618	Fi	2500
619	Fi	3000
620	Fi	5000
623	Fi	500
624	Sow	372
625	Sow	1200
626	Sow	2574
627	N	3200
628	Fi	570
629	Fi	1761
630	Fi	4160
631	Fi	4200
632	Fi	2100
633	Fi	1000
635	Fi	1200
636	Sow	1036
637	Sow	650
638	Fi	1000
639	Sow	1400
640	N	1848
641	Fi	40
642	Fi	4000
643	Fi	600
644	Sow	6600
645	BS	360
646	Fi	4000
647	Fi	2000
648	Sow	1036
649	N	4620
650	Sow	875
651	Fi	3200
652	Fi	2600
653	Fi	1648
654	Fi	2028
655	Fi	2028
656	N	5100
657	Fi	2400
658	Fi	1800
659	Fi	7800
660	Sow	1500
661	Sow	1500
662	Fi	2000
663	Fi	6000
664	Sow	1700
665	Fi	1000
667	Fi	1302
668	Fi	4000
669	Fi	2400
670	Fi	1302
671	Fi	200
672	BS	139
673	BS	125
674	Fi	1224
675	Fi	3000
676	N	5800
678	Sow	168
680	Fi	1000
681	Fi	1000
682	Fi	1394
683	Fi	390
684	Sow	3000
685	Sow	3072
686	Sow	75
687	Fi	6326
688	Fi	6622
689	Fi	1296
690	Fi	986
691	Fi	3277
694	Sow	180
695	Fi	600
696	Fi	4000
697	N	2000
698	Fi	4000
699	Fi	500
700	Fi	10000
701	Fi	1412
702	N	1800
703	Fi	1329
704	Fi	1356
705	Sow	500
706	Fi	2400
707	Fi	1572
708	Fi	1329
709	Fi	3200
710	Fi	1000
711	Sow	160
712	Sow	1036
713	N	3500
714	Fi	250
715	Fi	250
716	Fi	250
717	Fi	390
719	N	9000
720	Fi	4000
721	Fi	3000
722	N	20000
723	N	20000
724	Fi	1250
725	Sow	1686
726	Fi	2000
727	Fi	2000
728	N	456
731	Fi	400
732	Sow	324
733	Fi	1394
734	Fi	2056
735	Sow	1300
737	Fi	1200
738	Sow	1229
739	Fi	3300
740	Sow	372
742	Fi	1394
743	Sow	530
744	Fi	2400
745	Fi	100
746	Fi	1224
748	Fi	1572
749	Fi	1175
750	Fi	660
751	Fi	1302
752	Fi	1698
754	Fi	2056
756	Fi	2000
757	Fi	1110
758	Fi	1110
759	Fi	1244
760	Fi	292
762	Fi	3000
763	Fi	2400
764	Fi	2400
765	Fi	2000
766	Fi	3500
767	Fi	3000
768	Fi	1604
770	Fi	2600
772	N	2650
773	Fi	1296
774	Fi	1322
775	Fi	1244
778	Fi	1992
780	Sow	165
781	Sow	85
782	Fi	1200
783	Fi	1180
784	Fi	1000
785	Fi	300
786	Fi	1800
787	Fi	1000
788	Fi	1000
789	Fi	2000
790	N	1974
791	Fi	1270
792	Fi	1000
793	Fi	1000
794	Fi	1249
795	Sow	450
796	N	4000
797	N	4000
799	Fi	2500
800	Fi	1378
801	Fi	4200
802	Sow	1000
803	Sow	564
804	Sow	45
807	Fi	175
808	Sow	324
809	Fi	4800
810	Fi	2000
811	Fi	2000
812	N	3500
814	Fi	1249
815	Fi	2056
816	Fi	1000
817	Fi	1302
818	Fi	1120
819	Sow	3000
821	Fi	1110
823	Fi	500
824	Fi	4000
825	Sow	2000
826	Fi	2500
827	N	5400
828	Fi	1110
829	Sow	2600
830	Sow	2600
831	Sow	3200
832	Fi	2000
833	N	2000
834	Fi	2000
835	Fi	2900
836	Fi	1302
837	Fi	1175
838	Fi	80
839	Fi	3042
840	Sow	417
841	Fi	1270
842	Fi	3944
844	Fi	2056
845	Fi	1110
846	Fi	2500
847	Fi	180
848	Sow	324
849	N	1550
850	Fi	3000
851	N	7550
856	Fi	1604
857	Fi	400
858	Fi	1200
860	Fi	750
861	BS	118
862	Sow	2121
863	Sow	1517
866	Fi	1422
867	Fi	2000
868	Fi	2000
869	Fi	3120
870	Fi	1040
871	Fi	1244
872	Fi	1317
873	Sow	5300
874	Fi	640
875	Fi	3200
876	Fi	500
877	Fi	1249
880	Fi	1000
882	Fi	4000
883	Fi	1580
884	Sow	1079
886	Fi	5000
887	Fi	4108
888	Fi	1317
889	Fi	1317
890	Fi	250
891	Fi	1302
892	Fi	200
894	Sow	434
895	Fi	3280
896	Fi	1000
897	Fi	400
898	Fi	615
899	Sow	380
903	Sow	2480
904	Fi	3300
905	Sow	200
906	Sow	1036
907	Sow	150
908	Fi	2000
909	Fi	1356
910	Fi	1175
912	Fi	1157
913	Sow	380
914	N	2250
915	Sow	350
916	Fi	1972
917	Sow	47
920	Fi	1459
921	Fi	400
922	Fi	1157
923	Sow	204
924	Fi	450
925	Fi	1249
926	Fi	2000
927	N	1500
928	Fi	1244
929	Fi	1562
930	Fi	2400
931	Sow	2512
933	Fi	1537
934	Fi	4000
935	Fi	2600
936	Fi	2600
937	Sow	2699
938	Sow	3000
939	Sow	3000
947	N	5200
948	N	5200
949	Sow	324
950	Sow	350
951	Sow	331
952	Sow	343
953	Fi	2000
954	Sow	883
955	Sow	380
956	Sow	700
957	Sow	404
958	N	3000
959	Fi	10000
960	Sow	60
961	Sow	120
962	Fi	3000
963	Sow	396
964	Sow	90
965	Sow	30
966	Sow	380
967	Sow	324

## Sheet: network
origin_id	destination_id	distance	movement
801	1	114.766	0
672	1	122.126	0
937	1	236.586	0
292	4	43.3684	0
258	17	112.978	0
5	140	93.7651	0
195	140	388.187	0
240	140	108.734	0
566	140	75.339	0
340	140	292.247	0
518	140	90.8148	0
921	140	68.7339	0
949	140	109.009	0
715	140	88.1474	0
7	140	43.6607	0
39	17	121.886	0
109	140	52.0158	0
39	140	107.061	0
244	140	111.177	0
914	140	108.126	0
653	140	113.116	0
216	140	95.8913	0
544	140	77.4521	0
208	140	74.5209	0
790	140	75.369	0
164	140	74.3846	0
463	17	107.587	0
160	140	58.3629	0
73	140	53.5872	0
602	140	15.1871	0
76	140	81.1929	0
263	140	84.8791	0
816	140	97.2147	0
420	140	57.6519	0
402	140	49.0097	0
857	140	100.106	0
849	140	133.867	0
638	17	87.7325	0
238	140	116.221	0
792	140	88.0189	0
470	140	45.284	0
578	140	71.7709	0
838	140	113.995	0
168	140	77.6562	0
734	140	113.946	0
913	140	110.448	0
131	140	142.801	0
611	140	99.1804	0
831	17	107.37	0
695	140	92.8803	0
304	140	3.07391	0
823	140	122.051	0
835	140	59.3948	0
936	140	74.2083	0
819	140	63.8579	0
705	140	133.42	0
323	140	46.379	0
150	140	32.0274	0
421	140	123.745	0
315	17	66.5758	0
71	140	87.3786	0
425	140	52.3529	0
842	140	118.85	0
262	140	84.026	0
258	140	91.5908	0
276	140	61.6624	0
232	140	52.5626	0
608	140	52.4199	0
667	140	338.28	0
158	140	61.334	0
449	17	78.5487	0
613	140	91.1277	0
56	140	101.62	0
559	140	52.657	0
97	140	65.1948	0
959	140	36.0094	0
687	140	122.059	0
194	140	98.2637	0
762	140	81.8116	0
394	140	81.9017	0
145	140	54.2508	0
744	17	67.8986	0
18	140	26.3202	0
57	140	86.8013	0
399	140	59.8686	0
527	140	35.8702	0
788	140	51.1372	0
562	140	67.0184	0
337	140	66.6068	0
655	140	113.098	0
146	140	35.1829	0
803	140	16.8926	0
329	17	22.2827	0
10	140	65.9791	0
295	140	22.7537	0
877	140	91.671	0
765	140	69.9902	0
960	140	108.517	0
834	140	61.6631	0
833	140	54.2789	0
346	140	37.263	0
773	140	42.7791	0
416	140	55.7523	0
125	17	16.9794	0
440	140	53.538	0
651	140	29.5069	0
660	140	57.0352	0
34	140	22.9655	0
778	140	105.521	0
149	140	38.6178	0
874	140	43.5378	0
326	140	70.6833	0
575	140	60.6477	0
911	140	260.003	0
48	4	158.601	0
548	17	70.5388	0
289	140	106.066	0
552	140	38.9539	0
53	140	32.7522	0
589	140	46.2323	0
659	140	56.9376	0
273	140	97.6642	0
708	140	72.9692	0
250	140	214.581	0
47	140	258.522	0
63	140	54.2881	0
194	17	99.4657	0
812	140	74.3649	0
484	140	62.1781	0
907	140	84.4178	0
152	140	32.8432	0
876	140	49.5692	0
198	140	77.7818	0
233	140	50.5237	0
903	140	66.0093	0
127	140	58.2158	0
381	140	28.9487	0
45	17	227.208	0
55	140	31.2533	0
496	140	37.9395	0
501	140	57.795	0
906	140	77.916	0
469	140	80.6176	0
712	140	254.747	0
690	140	95.5237	0
62	140	69.8579	0
21	140	76.5669	0
760	140	37.2738	0
957	17	85.1974	0
142	140	26.7289	0
586	140	45.8591	0
674	140	40.7559	0
673	140	122.482	0
199	140	76.2084	0
59	140	102.191	0
624	140	296.891	0
862	140	84.1227	0
69	140	88.8936	0
447	140	96.5839	0
547	17	81.438	0
573	140	62.3544	0
303	140	71.4073	0
750	140	73.2333	0
466	140	103.536	0
312	140	42.1983	0
141	140	52.7725	0
274	140	56.1919	0
415	140	59.6866	0
548	140	62.5505	0
37	140	68.5717	0
768	17	78.5238	0
826	140	37.4019	0
144	140	39.5538	0
840	140	46.8131	0
685	140	100.785	0
519	140	84.8732	0
752	140	68.9708	0
358	140	53.4145	0
636	140	94.8698	0
596	140	109.102	0
786	140	52.5763	0
114	17	66.1527	0
200	140	65.6694	0
245	140	45.6745	0
871	140	69.1408	0
710	140	261.28	0
354	140	32.7175	0
866	140	36.8015	0
863	140	78.3425	0
948	140	92.4392	0
845	140	21.406	0
261	140	24.1329	0
354	17	61.1451	0
91	140	74.1937	0
209	140	95.8037	0
847	140	78.1385	0
567	140	30.6977	0
817	140	338.903	0
383	140	94.3287	0
763	140	89.3066	0
118	140	92.6598	0
701	140	147.574	0
333	140	117.758	0
452	17	47.9659	0
696	140	97.5188	0
536	140	134.718	0
887	140	120.16	0
436	140	67.2645	0
307	140	43.6283	0
956	140	48.3184	0
832	140	54.4162	0
549	140	65.0749	0
284	140	87.7255	0
656	140	58.9162	0
834	17	80.0673	0
955	140	135.942	0
173	140	27.3587	0
639	140	80.1385	0
616	140	48.3367	0
850	140	133.752	0
905	140	9.4926	0
392	140	61.78	0
474	140	112.229	0
671	140	43.933	0
629	140	6.73794	0
476	4	86.6006	0
773	17	63.3086	0
697	140	99.1202	0
116	140	101.863	0
52	140	178.762	0
841	140	57.3207	0
951	140	77.8714	0
794	140	40.2852	0
711	140	257.517	0
757	140	55.4717	0
797	140	64.8749	0
292	140	74.6606	0
48	17	57.4568	0
387	140	22.1407	0
364	140	38.9579	0
691	140	124.186	0
537	140	97.4061	0
111	140	51.8969	0
748	140	57.2318	0
226	140	66.9	0
463	140	84.2404	0
449	140	103.698	0
534	140	92.557	0
617	17	102.159	0
20	140	18.4379	0
291	140	122.153	0
895	140	84.4132	0
598	140	18.5518	0
24	140	35.7242	0
811	140	70.7104	0
336	140	78.9976	0
86	140	144.066	0
112	140	34.2328	0
61	140	103.576	0
655	17	87.1307	0
67	140	68.8289	0
967	140	148.255	0
856	140	58.9257	0
654	140	115.122	0
100	140	91.694	0
293	140	255.813	0
632	140	53.2761	0
45	140	249.97	0
561	140	62.585	0
384	140	95.7665	0
388	17	84.8705	0
554	140	30.5512	0
743	140	51.7782	0
253	140	59.0605	0
791	140	30.033	0
352	140	53.6663	0
227	140	61.1007	0
793	140	59.0673	0
860	140	37.4728	0
189	140	45.2363	0
311	140	39.786	0
959	17	62.2549	0
577	140	161.23	0
476	140	30.2772	0
12	140	94.4886	0
376	140	32.957	0
139	140	28.8769	0
825	140	34.2144	0
502	140	121.574	0
789	140	50.9838	0
928	140	27.4091	0
98	140	50.8164	0
742	17	31.6382	0
880	140	100.29	0
859	140	125.543	0
721	140	32.3976	0
713	140	57.0716	0
683	140	109.807	0
308	140	44.0993	0
143	140	47.2235	0
373	140	49.6056	0
580	140	66.4983	0
241	140	404.603	0
180	17	123.806	0
81	140	97.9261	0
377	140	30.6709	0
525	140	42.3239	0
462	140	32.9145	0
522	140	56.7225	0
259	140	5.00208	0
454	140	40.2431	0
804	140	265.432	0
618	140	97.8108	0
193	140	70.7813	0
761	17	233.829	0
138	140	28.6237	0
929	140	14.1801	0
700	140	151.234	0
952	140	100.589	0
585	140	104.147	0
464	140	133.25	0
465	140	70.3428	0
50	140	73.3703	0
296	140	169.829	0
89	140	71.3611	0
721	17	61.675	0
796	140	64.8749	0
737	140	151.836	0
357	140	23.8268	0
625	140	150.408	0
102	140	178.439	0
211	140	35.286	0
601	140	121.749	0
961	140	92.7537	0
523	140	56.411	0
443	140	96.6707	0
675	4	51.6655	0
696	17	118.626	0
661	140	55.8512	0
759	140	30.8987	0
727	140	15.6848	0
175	140	62.7829	0
180	140	115.982	0
504	140	83.5608	0
120	140	126.451	0
246	140	280.864	0
101	140	81.0148	0
390	140	118.993	0
336	17	100.29	0
591	140	71.1568	0
709	140	20.8078	0
744	140	43.7008	0
456	140	23.3986	0
40	140	126.671	0
327	140	133.406	0
133	140	50.0791	0
30	140	33.7894	0
162	140	70.3531	0
512	140	42.3394	0
327	17	146.477	0
386	140	100.49	0
514	140	99.6912	0
204	140	92.4683	0
574	140	50.1487	0
726	140	17.337	0
937	140	78.3945	0
896	140	72.9953	0
738	140	53.2615	0
643	140	49.7808	0
807	140	88.722	0
426	17	75.2535	0
217	140	83.7644	0
733	140	41.9784	0
339	140	45.7169	0
954	140	114.473	0
540	140	17.9861	0
235	140	49.789	0
630	140	53.0381	0
538	140	69.6623	0
174	140	63.2763	0
188	140	129.761	0
767	17	101.841	0
513	140	130.46	0
584	140	33.0675	0
916	140	114.543	0
572	140	59.0138	0
320	140	77.9689	0
619	140	100.108	0
431	140	98.1225	0
317	140	62.2499	0
657	140	60.4757	0
858	140	112.591	0
214	17	80.3526	0
79	140	66.2919	0
201	140	46.0051	0
547	140	56.0144	0
445	140	41.045	0
234	140	46.998	0
755	140	251.347	0
588	140	45.5622	0
103	140	104.296	0
662	140	57.069	0
167	140	77.7937	0
312	17	71.0784	0
363	140	40.384	0
123	140	29.0409	0
524	140	33.9895	0
487	140	66.2549	0
751	140	377.404	0
480	140	86.1666	0
607	140	61.7406	0
781	140	74.575	0
626	140	117.496	0
82	140	93.5174	0
664	17	146.908	0
910	140	71.6813	0
892	140	54.8477	0
371	140	282.215	0
614	140	38.6906	0
78	140	134.156	0
288	140	20.5744	0
249	140	99.7107	0
236	140	34.4214	0
473	140	98.2674	0
335	140	78.676	0
375	17	65.8105	0
637	140	96.0652	0
808	140	105.881	0
8	140	37.0956	0
809	140	74.9691	0
739	140	55.3637	0
282	140	49.6056	0
964	140	77.8451	0
23	140	23.7465	0
88	140	72.8752	0
254	140	50.5613	0
146	17	62.9812	0
888	140	21.0907	0
121	140	22.1767	0
958	140	99.0073	0
166	140	331.705	0
356	140	36.0485	0
165	140	74.2713	0
359	140	69.1851	0
782	140	77.401	0
482	140	69.5468	0
542	140	83.9826	0
393	4	162.473	0
11	17	69.5988	0
745	140	91.1729	0
183	140	63.2675	0
176	140	90.2299	0
535	140	72.5568	0
635	140	93.323	0
546	140	137.008	0
353	140	36.0721	0
785	140	52.0965	0
732	140	165.253	0
309	140	45.311	0
651	17	55.038	0
378	140	30.5537	0
672	140	96.2738	0
579	140	289.322	0
774	140	42.8845	0
719	140	36.0176	0
66	140	106.4	0
80	140	210.877	0
505	140	83.9494	0
157	140	97.9589	0
922	140	177.583	0
868	17	43.426	0
31	140	14.7417	0
620	140	99.9846	0
865	140	50.1692	0
35	140	67.0342	0
457	140	85.4462	0
953	140	45.4741	0
225	140	93.2543	0
770	140	72.9119	0
908	140	255.935	0
593	140	200.38	0
661	17	59.2753	0
646	140	74.807	0
146	141	21.6115	1
851	141	48.0885	0
863	141	30.2246	0
367	141	25.3558	0
646	141	120.211	0
372	141	126.235	0
553	141	25.5122	0
590	141	69.1936	0
354	141	49.3854	0
525	17	67.7169	0
455	141	34.3363	0
819	141	71.2793	0
814	141	44.1087	0
496	141	19.3831	0
630	141	3.48352	0
480	141	126.306	0
469	141	117.303	0
104	141	52.5681	0
285	141	31.3343	0
332	141	56.2617	0
784	17	57.2105	0
788	141	99.6344	0
305	141	74.8327	0
357	141	71.4196	0
121	141	39.6	0
149	141	24.0885	0
543	141	127.752	0
920	141	112.878	0
127	141	102.625	0
150	141	24.9579	0
153	141	32.1194	0
539	17	68.0861	0
890	141	16.9966	0
340	141	345.001	0
783	141	68.5337	0
610	141	66.1044	0
188	141	81.6377	0
827	141	115.812	0
873	141	172.671	0
329	141	65.5513	0
505	141	126.958	0
773	141	16.0862	0
493	17	187.156	0
260	141	74.3242	0
17	141	76.9041	0
649	141	117.181	0
245	141	31.0382	0
320	141	112.469	0
160	141	100.3	0
555	141	41.7697	0
862	141	34.4918	0
10	141	72.6828	0
201	141	58.6577	0
743	17	33.1845	0
658	141	113.393	0
588	141	77.0437	0
765	141	18.1123	0
787	141	101.956	0
759	141	23.7965	0
328	141	52.7723	0
762	141	29.1049	0
810	141	77.1021	0
525	141	63.9063	0
931	141	94.8192	0
867	17	59.3367	0
647	141	109.625	0
38	141	125.086	0
705	141	186.189	0
217	141	31.4786	0
638	141	150.604	0
896	141	111.79	0
426	141	151.978	0
482	141	84.0054	0
210	141	110.661	0
397	141	3.96443	0
145	4	124.463	0
164	17	97.7428	0
326	141	109.506	0
633	141	123.168	0
293	141	302.735	0
830	141	20.9775	0
947	141	105.48	0
552	141	25.2719	0
70	141	37.5784	0
194	141	142.794	0
204	141	130.683	0
158	141	51.1381	0
759	17	58.3539	0
586	141	77.2672	0
54	141	121.929	0
913	141	136.233	0
801	141	134.501	0
430	141	78.9847	0
125	141	82.7849	0
350	141	86.3203	0
479	141	42.1769	0
24	141	17.6683	0
61	141	52.2343	0
888	17	49.1445	0
708	141	115.792	0
888	141	32.8887	0
467	141	72.5731	0
422	141	104.033	0
139	141	27.7053	1
637	141	123.103	0
333	141	68.6249	0
535	141	61.3534	0
841	141	47.215	0
366	141	26.1701	0
846	17	68.6471	0
312	141	24.8438	0
267	141	58.9702	0
131	141	195.184	0
833	141	18.1341	0
308	141	20.1743	0
575	141	105.498	0
331	141	62.7135	0
229	141	95.4266	0
173	141	41.6548	0
530	141	133.826	0
421	17	114.334	0
273	141	83.7069	0
615	141	69.6976	0
395	141	28.3101	0
663	141	82.7515	0
914	141	69.5881	0
728	141	61.2015	0
727	141	68.2505	0
657	141	111.091	0
872	141	43.431	0
509	141	98.7857	0
716	17	107.553	0
921	141	72.6513	0
636	141	123.69	0
561	141	47.6837	0
889	141	58.0652	0
785	141	100.527	0
235	141	97.7463	0
325	141	136.186	0
253	141	11.9045	0
394	141	30.5287	0
685	141	133.81	0
41	17	80.1781	0
254	141	6.40271	0
116	141	134.783	0
67	141	113.129	0
512	141	53.81	0
707	141	53.0187	0
915	141	110.029	0
911	141	312.603	0
544	141	120.681	0
678	141	145.795	0
401	141	79.6458	0
451	17	60.7083	0
114	141	19.7815	0
179	141	153.652	0
122	141	135.769	0
21	141	67.1623	0
126	141	19.3742	0
202	141	74.2657	0
929	141	59.4469	0
236	141	75.0849	0
91	141	84.9785	0
190	141	116.847	0
569	17	14.7803	0
908	141	308.343	0
847	141	61.9173	0
330	141	59.3831	0
379	141	129.652	0
336	141	27.4538	0
393	141	98.6987	0
292	141	114.256	0
849	141	169.933	0
640	141	26.9278	0
102	141	230.789	0
255	17	79.0837	0
752	141	108.951	0
46	141	307.656	0
761	141	162.562	0
725	141	48.7329	0
249	141	140.602	0
675	141	129.445	0
565	141	17.7844	0
51	141	33.0968	0
897	141	57.6681	0
233	141	102.041	0
114	4	102.281	0
246	17	253.776	0
442	141	19.2231	0
206	141	74.9664	0
446	141	90.7501	0
882	141	9.95009	0
356	141	44.8765	0
195	141	440.51	0
861	141	36.236	0
522	141	98.4372	0
832	141	19.2747	0
33	141	64.658	0
389	17	27.2135	0
107	141	140.205	0
955	141	182.257	0
111	141	23.8586	0
956	141	61.1928	0
540	141	40.6185	0
539	141	53.6632	0
531	141	61.6123	0
264	141	62.1401	0
241	141	456.676	0
631	141	3.44532	0
895	17	108.003	0
891	141	327.169	0
109	141	23.6383	0
625	141	164.389	0
239	141	56.9149	0
148	141	13.0132	0
756	141	153.896	0
377	141	64.3631	0
877	141	91.2885	0
209	141	110.872	0
177	141	87.398	0
910	17	67.8	0
517	141	45.7616	0
197	141	104.304	0
802	141	130.115	0
400	141	41.3137	0
526	141	27.997	0
823	141	157.668	0
825	141	27.2613	0
684	141	28.4604	0
48	141	63.1992	0
538	141	87.6297	0
331	17	22.0252	0
926	141	158.122	0
871	141	54.5197	0
859	141	171.079	0
905	141	60.7623	0
767	141	30.3422	0
88	141	83.3851	0
768	141	87.6353	0
258	141	39.4936	0
795	141	262.964	0
906	141	116.364	0
956	17	43.1612	0
218	141	103.581	0
821	141	54.424	0
390	141	74.883	0
182	141	62.4506	0
681	141	35.4797	0
296	141	182.35	0
268	141	61.8654	0
542	141	121.48	0
598	141	46.4516	0
579	141	337.081	0
570	17	20.2002	0
898	141	33.8798	0
193	141	36.9887	0
639	141	27.4037	0
198	141	109.345	0
500	141	321.491	0
957	141	150.395	0
343	141	117.045	0
904	141	122.737	0
97	141	114.533	0
230	141	96.7818	0
708	17	43.4549	0
648	141	178.703	0
440	141	43.192	0
271	141	131.666	0
826	141	25.7474	0
341	141	48.4195	0
529	141	161.985	0
839	141	100.055	0
298	141	93.7181	0
660	141	104.583	0
620	141	47.713	0
22	17	5.08989	0
470	141	17.8803	0
115	141	18.1766	0
711	141	310.009	0
723	141	179.379	0
7	141	15.7679	0
34	141	37.2785	0
865	141	49.1138	0
360	141	22.5539	0
167	141	109.687	0
533	141	58.3273	0
387	17	49.5196	0
690	141	51.8726	0
265	141	60.8569	0
537	141	132.895	0
406	141	130.516	0
800	141	133.621	0
692	141	144.106	0
421	141	118.072	0
617	141	141.892	0
289	141	99.4705	0
81	141	129.38	0
824	4	94.9049	0
845	17	40.685	0
831	141	80.0807	0
903	141	112.452	0
391	141	136.465	0
420	141	99.0349	0
623	141	83.0135	0
44	141	309.094	0
353	141	43.6548	0
172	141	42.3084	0
757	141	65.3409	0
456	141	29.7722	0
228	17	25.5357	0
491	141	65.7115	0
120	141	140.171	0
246	141	330.579	0
763	141	38.0727	0
742	141	52.8644	0
402	141	58.5555	0
674	141	12.9075	0
668	141	87.3482	0
704	141	184.815	0
527	141	28.6708	0
740	17	376.624	0
811	141	74.6828	0
815	141	147.291	0
381	141	71.3938	0
550	141	104.422	0
477	141	42.1769	0
737	141	204.469	0
399	141	16.6363	0
619	141	47.7273	0
606	141	102.736	0
303	141	118.046	0
620	17	121.394	0
829	141	21.9137	0
870	141	33.9706	0
227	141	106.29	0
726	141	69.9336	0
524	141	28.5177	0
616	141	31.2001	0
322	141	101.921	0
612	141	83.0393	0
216	141	110.55	0
315	141	10.7927	0
249	17	104.865	0
342	141	109.202	0
145	141	3.59689	0
880	141	139.732	0
41	141	124.175	0
501	141	55.316	0
352	141	49.5833	0
211	141	54.3216	0
641	141	43.8347	0
151	141	19.3937	0
225	141	144.955	0
657	17	55.5758	0
748	141	91.3647	0
387	141	31.1933	0
309	141	8.65411	0
652	141	25.0872	0
760	141	40.3505	0
213	141	57.2988	0
746	141	93.4265	0
388	141	130.448	0
386	141	132.135	0
447	141	121.222	0
792	17	87.8461	0
770	141	20.1841	0
644	141	92.9758	0
548	141	104.946	0
72	141	37.5855	0
580	141	16.8497	0
917	141	132.774	0
650	141	125.49	0
712	141	304.884	0
928	141	30.0858	0
355	141	45.4879	0
701	17	125.871	0
499	141	78.8751	0
327	141	88.7879	0
270	141	126.866	0
754	141	134.498	0
118	141	140.169	0
614	141	69.2532	0
311	141	20.5695	0
860	141	74.4383	0
958	141	119.678	0
50	141	26.171	0
662	17	55.1168	0
874	141	51.1454	0
520	141	53.1973	0
453	141	30.4781	0
445	141	58.9124	0
208	141	65.9704	0
15	141	7.97592	0
262	141	127.541	0
472	141	61.9147	0
8	141	24.8608	0
444	141	142.184	0
857	17	74.6081	0
219	141	103.284	0
664	141	82.3619	0
142	141	26.7058	0
117	141	143.142	0
90	141	83.4963	0
824	141	29.208	0
523	141	98.0006	0
959	141	17.5662	0
722	141	174.763	0
954	141	99.0115	0
591	4	80.0421	0
89	17	96.4483	0
385	141	131.231	0
321	141	54.3971	0
237	141	66.5008	0
244	141	60.7186	0
714	141	33.7661	0
396	141	104.459	0
828	141	38.9193	0
689	141	33.6418	0
26	141	24.2368	0
670	141	304.666	0
390	17	132.397	0
132	141	56.3014	0
163	141	82.2121	0
37	141	117.104	0
848	141	150.787	0
205	141	116.254	0
441	141	97.9238	0
183	141	111.794	0
31	141	38.3721	0
52	141	228.824	0
405	141	131.442	0
428	17	42.9349	0
458	141	65.3228	0
721	141	43.2546	0
412	141	28.623	0
463	141	31.4681	0
792	141	134.257	0
450	141	41.1216	0
733	141	21.5831	0
368	141	40.8043	0
624	141	349.581	0
432	141	8.16258	0
453	17	46.4699	0
347	141	447.492	0
659	141	104.154	0
98	141	12.7573	0
618	141	140.484	0
632	141	6.62057	0
89	141	82.2762	0
934	141	16.9621	0
816	141	44.5332	0
775	141	52.48	0
108	141	67.2919	0
514	17	121.982	0
103	141	75.2292	0
613	141	89.6598	0
304	141	55.3276	0
250	141	267.046	0
794	141	13.6743	0
951	141	88.1733	0
545	141	6.46337	0
487	141	69.0548	0
439	141	56.653	0
868	141	50.7923	0
350	17	79.6023	0
571	141	69.1211	0
627	141	90.7525	0
834	141	19.8209	0
162	141	85.4666	0
895	141	31.6609	0
23	141	71.2367	0
403	141	17.2771	0
935	141	20.4724	0
546	141	188.62	0
654	141	143.901	0
250	17	197.16	0
133	141	92.5421	0
269	141	59.4096	0
564	141	142.195	0
643	141	100.88	0
511	141	78.7951	0
628	141	93.3754	0
739	141	98.4645	0
842	141	77.5824	0
53	141	67.1548	0
688	141	74.466	0
464	17	148.029	0
907	141	115.979	0
4	141	120.983	0
570	141	61.9722	0
560	141	53.6351	0
346	141	34.74	0
743	141	79.8097	0
140	141	52.7725	0
365	141	35.214	0
214	141	9.8279	0
378	141	66.3233	0
763	17	109.778	0
950	141	93.425	0
101	141	120.057	0
793	141	99.6784	0
799	141	128.355	0
574	141	94.2417	0
680	141	33.6099	0
709	141	38.3121	0
266	141	61.3454	0
513	141	175.722	0
223	141	112.42	0
694	17	65.0176	0
234	141	98.7403	0
299	141	76.6217	0
335	141	27.4271	0
592	141	249.509	0
894	141	111.982	0
626	141	69.9176	0
18	141	74.6173	0
549	141	107.24	0
431	141	52.518	0
291	141	116.412	0
574	4	60.7273	0
511	17	86.348	0
178	141	106.232	0
485	141	17.6015	0
424	141	135.249	0
503	141	66.8459	0
174	141	73.834	0
416	141	96.9808	0
676	141	5.46957	0
655	141	141.238	0
425	141	3.1557	0
645	141	46.9486	0
443	17	97.9053	0
751	141	429.077	0
667	141	390.256	0
490	141	68.287	0
75	141	30.9997	0
635	141	122.264	0
36	141	102.87	0
749	141	59.5009	0
129	141	52.4201	0
478	141	37.1344	0
112	141	19.3742	0
503	17	131.631	0
683	141	59.7313	0
809	141	78.8335	0
428	141	46.6981	0
912	141	122.654	0
572	141	70.4092	0
734	141	146.515	0
796	141	108.967	0
916	141	146.524	0
593	141	252.762	0
212	141	117.429	0
376	17	18.9983	0
910	141	69.4063	0
869	141	58.0141	0
263	141	129.219	0
583	141	33.776	0
452	141	29.6951	0
361	141	325.597	0
925	141	30.9814	0
886	141	219.538	0
113	141	19.9254	0
189	141	18.3853	0
360	17	86.6216	0
363	141	42.3963	0
80	141	180.736	0
324	141	98.7365	0
30	141	52.8734	0
836	141	112.875	0
656	141	105.101	0
840	141	91.818	0
750	141	111.451	0
27	141	22.6002	0
348	141	70.0626	0
220	17	76.3726	0
224	141	130.71	0
766	141	146.699	0
339	141	33.8486	0
22	141	72.9462	0
563	141	65.2672	0
694	141	140.881	0
740	141	452.957	0
949	141	97.908	0
864	141	23.8722	0
57	141	108.843	0
383	17	73.2428	0
476	141	37.1344	0
755	141	211.449	0
578	141	115.348	0
665	141	89.6144	0
376	141	67.5211	0
20	141	65.0114	0
960	141	157.988	0
300	141	111.114	0
719	141	17.5588	0
25	141	15.5642	0
938	17	111.34	0
782	141	56.4341	0
883	141	92.1611	0
123	141	23.7319	0
576	141	103.005	0
242	141	45.337	0
837	141	74.4324	0
790	141	105.329	0
589	141	83.0824	0
791	141	56.6734	0
83	141	185.553	0
732	17	152.188	0
166	141	383.783	0
171	141	121.021	0
375	141	13.5661	0
669	141	87.3061	0
181	141	128.752	0
77	141	40.5331	0
462	141	80.0937	0
738	141	104.53	0
436	141	33.9404	0
695	141	139.498	0
144	17	65.6644	0
808	141	127.228	0
156	141	18.9807	1
380	141	70.5144	0
382	141	123.031	0
374	141	68.841	0
844	141	148.721	0
73	141	98.0617	0
274	141	99.8626	0
200	141	14.0398	0
165	141	85.066	0
607	1	159.684	0
544	4	53.6643	0
880	17	71.0394	0
110	141	25.5305	0
12	141	134.309	0
69	141	36.9641	0
248	141	141.718	0
744	141	9.13754	0
414	141	90.1328	0
930	141	134.323	0
672	141	141.941	0
68	141	29.4446	0
56	141	95.2308	0
353	17	65.3284	0
199	141	113.167	0
63	141	95.2971	0
642	141	146.493	0
923	141	143.186	0
585	141	131.338	0
845	141	36.2859	0
13	141	11.4285	0
295	141	75.5222	0
238	141	66.6869	0
79	141	36.1049	0
435	17	50.8538	0
504	141	126.351	0
875	141	65.9345	0
371	141	243.469	0
653	141	141.271	0
39	141	61.8903	0
927	141	40.1381	0
161	141	96.5176	0
937	141	69.5929	0
551	141	104.947	0
318	141	35.6526	0
947	17	114.493	0
818	141	49.6981	0
867	141	35.6893	0
259	141	53.4995	0
62	141	113.583	0
936	141	21.4494	0
629	141	53.979	0
697	141	46.9109	0
384	141	115.622	0
389	141	102.901	0
59	141	150.856	0
755	17	280.724	0
488	141	71.6256	0
58	141	59.2068	0
807	141	137.493	0
528	141	155.601	0
581	141	67.2527	0
804	141	316.232	0
701	141	200.197	0
772	141	22.9984	0
359	141	23.8087	0
780	141	127.811	0
176	17	84.9543	0
135	141	67.6935	1
967	141	154.361	0
1	141	247.047	0
429	141	70.5798	0
687	141	70.9838	0
144	141	14.3253	0
846	141	97.0667	0
784	141	103.016	0
857	141	128.427	0
443	141	141.279	0
905	17	29.3024	0
698	141	44.2219	0
817	141	390.025	0
286	141	28.0241	0
84	141	17.1346	0
19	141	56.2005	0
313	141	23.7249	0
899	141	306.212	0
369	141	55.861	0
466	141	146.764	0
568	141	19.159	0
101	17	89.7595	0
909	141	294.87	0
781	141	120.594	0
858	141	158.791	0
448	141	70.2887	0
966	141	321.54	0
284	141	74.6493	0
797	141	108.967	0
275	141	93.5354	0
82	141	79.3905	0
306	141	212.893	0
826	17	66.2608	0
170	141	77.5644	0
559	141	97.1501	0
358	141	51.0283	0
483	141	57.4647	0
290	141	114.125	0
720	141	42.9173	0
255	141	120.426	0
136	141	17.8893	1
673	141	171.708	0
334	141	145.471	0
894	17	67.114	0
696	141	45.4814	0
758	141	45.4348	0
257	141	57.7815	0
282	141	69.8587	0
392	141	96.2966	0
460	141	109.661	0
812	141	78.0631	0
569	141	71.7093	0
464	141	86.4162	0
856	141	94.9368	0
91	4	38.2046	0
733	17	70.4065	0
143	141	23.1814	0
939	141	75.0539	0
599	141	97.2647	0
884	141	297.066	0
850	141	169.97	0
493	141	123.888	0
449	141	130.85	0
28	141	140.105	0
302	141	26.5736	0
215	141	28.461	0
109	17	80.6924	0
76	141	115.564	0
383	141	114.651	0
364	141	48.862	0
78	141	84.8648	0
64	141	130.56	0
732	141	161.927	0
164	141	89.7633	0
547	141	6.55816	0
184	141	127.298	0
283	141	70.9177	0
76	17	53.9936	0
774	141	15.4586	0
515	141	45.5044	0
362	141	76.0903	0
71	141	35.1069	0
14	141	4.1604	0
314	141	80.2515	0
454	141	28.156	0
534	141	140.962	0
180	141	152.707	0
566	141	65.306	0
966	17	244.663	0
276	141	19.821	0
706	141	146.354	0
601	141	70.9471	0
473	141	54.5689	0
536	141	87.3317	0
962	141	17.1346	0
35	141	101.39	0
124	141	155.628	0
232	141	103.791	0
451	141	56.5723	0
474	17	123.269	0
176	141	83.9356	0
778	141	55.3664	0
686	141	182.66	0
594	141	255.857	0
803	141	48.8155	0
100	141	118.796	0
94	141	148.983	0
789	141	100.373	0
519	141	32.2518	0
316	141	64.6313	0
818	17	72.2322	0
713	141	96.3372	0
32	141	142.172	0
65	141	142.774	0
724	141	266.95	0
287	141	38.5834	0
228	141	99.388	0
506	141	122.706	0
700	141	203.924	0
55	141	66.6924	0
518	141	38.6043	0
669	17	94.8819	0
699	141	45.3042	0
892	141	21.4413	0
502	141	70.6611	0
105	141	32.8206	0
134	141	132.6	0
961	141	130.543	0
226	141	119.647	0
220	141	101.637	0
608	141	98.7146	0
86	141	150.308	0
86	17	127.013	0
716	141	33.6337	0
933	141	16.5423	0
662	141	106.733	0
965	141	274.789	0
484	141	104.307	0
294	141	117.226	0
85	141	20.5712	0
138	141	27.77	1
415	141	101.303	0
16	141	44.6124	0
800	17	74.305	0
607	141	102.022	0
337	141	13.9034	0
876	141	62.8508	0
168	141	107.72	0
717	141	45.1279	0
240	141	57.5474	0
307	141	18.7669	0
373	141	69.8587	0
710	141	313.658	0
474	141	145.139	0
668	17	97.3563	0
47	141	310.832	0
231	141	98.5151	0
288	141	37.4153	0
147	141	12.9575	0
5	141	41.6989	0
745	141	85.8295	0
602	141	46.837	0
465	141	117.712	0
130	141	38.1461	0
671	141	40.2601	0
478	4	86.6006	0
505	17	88.3016	0
661	141	102.744	0
605	141	100.428	0
404	141	143.405	0
964	141	112.655	0
207	141	42.8032	0
838	141	107.147	0
573	141	105.865	0
577	141	213.408	0
611	141	83.9684	0
938	141	74.5227	0
361	17	248.928	0
651	141	23.2783	0
152	141	20.1699	0
948	141	100.984	0
595	141	254.13	0
953	141	89.4915	0
222	141	56.8814	0
323	141	97.4285	0
952	141	95.139	0
584	141	26.3626	0
702	141	71.877	0
683	17	128.282	0
835	141	28.0142	0
715	141	36.1303	0
435	141	74.3587	0
175	141	73.2288	0
567	141	23.6001	0
157	141	113.514	0
963	141	140.047	0
591	141	121.188	0
351	141	29.7722	0
261	141	47.4182	0
814	17	46.4894	0
66	141	143.405	0
866	141	24.0744	0
471	141	48.3021	0
554	141	46.7777	0
764	141	39.6055	0
11	141	115.658	0
691	141	73.1924	0
924	141	64.0788	0
310	141	18.7455	0
457	141	90.9434	0
860	17	56.3184	0
459	141	110.853	0
541	141	92.649	0
587	141	76.8688	0
29	141	132.255	0
731	141	37.2982	0
562	141	52.944	0
317	141	105.136	0
887	141	70.3752	0
682	141	45.1704	0
40	141	156.524	0
104	17	37.3765	0
922	141	138.65	0
514	141	47.0381	0
45	141	302.48	0
735	141	195.091	0
786	141	101.535	0
468	141	73.3474	0
154	141	21.4683	1
703	141	233.487	0
281	141	34.5954	0
297	141	96.3801	0
369	17	54.5411	0
596	141	58.2727	0
381	142	50.0252	0
178	142	80.5379	0
324	142	74.0206	0
607	142	77.5439	0
85	142	18.4275	0
464	142	111.098	0
889	142	35.2323	0
320	142	96.2689	0
756	142	139.983	0
364	17	41.9238	0
513	142	150.41	0
184	142	100.909	0
316	142	64.25	0
342	142	84.6857	0
595	142	227.452	0
535	142	65.8766	0
598	142	20.9193	0
330	142	42.8145	0
663	142	108.116	0
488	142	68.0136	0
530	17	77.2981	0
963	142	129.602	0
250	142	240.396	0
45	142	276.672	0
629	142	27.3026	0
424	142	109.706	0
134	142	131.543	0
917	142	123.16	0
50	142	50.1266	0
129	142	26.4537	0
90	142	69.696	0
785	17	53.7314	0
715	142	62.7467	0
300	142	84.9401	0
931	142	70.7371	0
452	142	7.60549	0
156	142	7.73133	1
705	142	159.821	0
539	142	35.4049	0
670	142	282.104	0
25	142	11.4976	0
660	142	78.3607	0
577	4	154.205	0
415	17	69.0272	0
861	142	61.9413	0
496	142	11.8662	0
636	142	110.533	0
833	142	33.3137	0
48	142	60.3638	0
391	142	114.522	0
841	142	49.4973	0
608	142	72.6913	0
416	142	72.1413	0
198	142	87.8773	0
650	17	72.5393	0
617	142	117.13	0
669	142	71.3108	0
745	142	88.6882	0
528	142	141.318	0
601	142	97.2509	0
802	142	103.514	0
517	142	72.451	0
815	142	132.801	0
180	142	130.061	0
19	142	29.5465	0
545	17	81.3709	0
171	142	97.4193	0
253	142	34.998	0
896	142	93.4827	0
611	142	92.0256	0
537	142	110.462	0
139	142	6.04097	1
847	142	69.3414	0
29	142	108.688	0
658	142	86.7092	0
299	142	66.7023	0
157	17	119.448	0
826	142	14.5001	0
770	142	46.5704	0
15	142	33.0895	0
720	142	23.3408	0
176	142	87.2094	0
845	142	17.4004	0
664	142	107.718	0
167	142	88.1087	0
731	142	13.073	0
126	142	23.7536	0
576	17	65.5812	0
572	142	63.4476	0
793	142	75.0615	0
915	142	94.3648	0
443	142	116.001	0
887	142	96.278	0
832	142	33.8823	0
765	142	44.5862	0
844	142	134.977	0
638	142	134.999	0
704	142	158.376	0
815	17	87.4318	0
162	142	69.7127	0
334	142	122.51	0
874	142	35.3693	0
668	142	72.228	0
792	142	108.505	0
242	142	19.1189	0
255	142	94.9877	0
518	142	65.2747	0
875	142	48.6645	0
817	142	365.477	0
908	17	232.778	0
796	142	83.5624	0
80	142	191.182	0
791	142	40.3464	0
781	142	94.8147	0
616	142	34.814	0
761	142	180.512	0
824	142	10.0888	0
527	142	14.874	0
500	142	299.12	0
71	142	61.785	0
958	17	118.184	0
399	142	37.2066	0
166	142	358.43	0
62	142	92.8775	0
626	142	94.8286	0
825	142	12.1276	0
639	142	54.051	0
928	142	7.35012	0
23	142	47.8128	0
891	142	300.65	0
108	142	62.3283	0
24	17	59.2664	0
357	142	47.961	0
238	142	92.4654	0
487	142	66.5005	0
774	142	21.1933	0
264	142	39.0094	0
680	142	7.35064	0
623	142	63.5588	0
86	142	149.002	0
884	142	274.148	0
913	142	124.834	0
920	17	56.355	0
869	142	81.6674	0
131	142	169.527	0
644	142	67.393	0
269	142	36.5608	0
214	142	27.2587	0
72	142	64.11	0
872	142	45.6245	0
937	142	65.1447	0
672	142	116.377	0
290	142	98.8571	0
323	4	115.35	0
775	17	32.5287	0
648	142	158.108	0
124	142	131.545	0
291	142	120.53	0
714	142	60.4181	0
447	142	110.081	0
767	142	56.4761	0
315	142	16.1246	0
150	142	7.49854	0
164	142	74.1192	0
583	142	7.98643	0
624	17	277.65	0
870	142	39.6442	0
811	142	63.5902	0
710	142	286.983	0
863	142	54.8554	0
383	142	105.481	0
674	142	16.4173	0
213	142	36.9508	0
473	142	77.2931	0
935	142	47.0227	0
643	142	76.147	0
589	17	21.959	0
505	142	102.03	0
602	142	20.606	0
88	142	69.6364	0
262	142	102.474	0
883	142	117.232	0
395	142	54.7221	0
947	142	91.2887	0
713	142	72.0286	0
525	142	43.666	0
909	142	271.455	0
52	17	151.931	0
322	142	82.5613	0
78	142	110.622	0
82	142	86.6618	0
886	142	194.338	0
222	142	30.3466	0
308	142	18.967	0
204	142	112.98	0
17	142	53.7436	0
206	142	62.7409	0
803	142	22.9183	0
367	17	52.2435	0
755	142	228.031	0
261	142	23.5655	0
895	142	58.0691	0
102	142	205.166	0
450	142	22.1016	0
275	142	67.2604	0
635	142	109.016	0
727	142	41.8354	0
111	142	27.551	0
7	142	17.3534	0
592	17	180.811	0
956	142	52.4549	0
153	142	22.2803	0
305	142	63.9932	0
676	142	26.0554	0
627	142	115.94	0
57	142	91.0773	0
790	142	91.1401	0
954	142	107.72	0
237	142	92.341	0
760	142	32.6874	0
644	17	22.1403	0
531	142	66.9524	0
271	142	107.467	0
396	142	80.2572	0
400	142	23.6835	0
232	142	78.9874	0
799	142	101.713	0
211	142	33.7114	0
346	142	28.7087	0
897	142	84.0743	0
200	142	39.0305	0
10	17	92.6272	0
149	142	14.846	0
734	142	131.871	0
911	142	286.675	0
234	142	73.5818	0
547	142	29.3561	0
926	142	144.684	0
268	142	38.5702	0
442	142	43.2369	0
846	142	72.5874	0
592	142	222.823	0
456	17	47.7532	0
351	142	8.08935	0
12	142	110.427	0
684	142	54.1095	0
533	142	66.7051	0
593	142	226.092	0
16	142	46.9346	0
580	142	42.0131	0
696	142	72.1224	0
132	142	30.9918	0
536	142	112.272	0
491	17	43.0647	0
422	142	80.6578	0
202	142	59.4434	0
5	142	68.3406	0
208	142	69.373	0
91	142	71.1921	0
212	142	101.654	0
929	142	36.0593	0
903	142	86.5162	0
914	142	89.8492	0
365	142	20.1885	0
365	4	118.981	0
931	17	18.3264	0
743	142	65.3891	0
331	142	44.9512	0
123	142	4.87602	0
485	142	25.4713	0
667	142	364.998	0
950	142	94.7754	0
182	142	61.3755	0
388	142	120.62	0
804	142	291.915	0
898	142	51.7051	0
156	17	60.0053	0
61	142	78.6762	0
782	142	66.1959	0
77	142	20.6226	0
355	142	26.8645	0
554	142	25.629	0
224	142	111.332	0
840	142	65.9773	0
754	142	121.521	0
645	142	69.389	0
569	142	52.1883	0
626	17	133.513	0
646	142	94.5806	0
567	142	4.22131	0
14	142	28.4071	0
393	142	84.5807	0
479	142	18.7119	0
724	142	240.986	0
323	142	72.7105	0
587	142	54.1721	0
463	142	57.9859	0
24	142	12.1369	0
928	17	56.1866	0
318	142	45.7472	0
326	142	91.1379	0
590	142	69.3633	0
225	142	118.249	0
314	142	93.9314	0
302	142	24.5935	0
455	142	14.1122	0
451	142	56.3467	0
179	142	131.208	0
491	142	56.531	0
712	17	228	0
633	142	111.02	0
282	142	58.3729	0
773	142	21.442	0
472	142	86.0551	0
795	142	236.277	0
739	142	73.1668	0
158	142	54.0208	0
809	142	68.0797	0
952	142	98.4485	0
189	142	19.6178	0
183	17	34.9908	0
584	142	10.0896	0
682	142	47.4633	0
752	142	84.6843	0
441	142	103.449	0
542	142	98.1956	0
515	142	72.1808	0
836	142	86.2254	0
733	142	17.2641	0
575	142	79.8676	0
1	142	220.412	0
259	17	32.8937	0
964	142	96.3082	0
759	142	4.69419	0
586	142	54.6257	0
859	142	149.859	0
197	142	77.6917	0
283	142	59.1171	0
949	142	104.286	0
690	142	74.5119	0
647	142	84.4113	0
522	142	73.4961	0
63	17	65.3248	0
851	142	22.307	0
916	142	132.177	0
589	142	64.7831	0
862	142	60.0384	0
33	142	54.4594	0
831	142	71.4606	0
758	142	30.2162	0
750	142	87.7688	0
135	142	49.8697	1
599	142	72.6086	0
890	17	87.6802	0
32	142	118.649	0
52	142	204.988	0
478	142	17.1723	0
425	142	25.8848	0
44	142	283.544	0
709	142	12.9051	0
340	142	318.552	0
223	142	86.605	0
966	142	297.72	0
109	142	27.5938	0
402	17	45.8598	0
304	142	29.0285	0
574	142	68.6388	0
835	142	41.3756	0
757	142	58.6736	0
697	142	73.5906	0
379	142	118.685	0
218	142	79.9486	0
904	142	97.7447	0
938	142	70.1289	0
707	142	38.9069	0
790	4	167.363	0
906	17	87.5674	0
723	142	154.816	0
725	142	24.4538	0
287	142	65.1697	0
174	142	59.4088	0
907	142	94.6669	0
657	142	84.4321	0
563	142	65.0573	0
209	142	96.2	0
366	142	5.8015	0
51	142	58.4357	0
70	17	110.308	0
397	142	25.6128	0
270	142	113.502	0
740	142	427.651	0
681	142	9.47208	0
456	142	8.08759	0
296	142	178.291	0
653	142	128.771	0
404	142	143.508	0
871	142	60.3986	0
145	142	28.7509	0
691	17	143.169	0
273	142	91.0776	0
894	142	85.9724	0
612	142	93.1355	0
210	142	94.4564	0
288	142	11.7319	0
378	142	47.3156	0
30	142	31.9628	0
21	142	71.129	0
113	142	7.3857	0
65	142	119.91	0
487	17	60.7782	0
386	142	117.738	0
523	142	73.0846	0
307	142	18.0466	0
285	142	18.0919	0
152	142	6.58887	0
955	142	160.638	0
744	142	18.0537	0
474	142	123.805	0
229	142	74.3327	0
673	142	148.34	0
126	17	77.3221	0
821	142	67.1187	0
236	142	49.7711	0
578	142	90.1476	0
700	142	177.865	0
624	142	323.039	0
4	142	103.304	0
227	142	80.5876	0
534	142	117.993	0
207	142	26.7449	0
369	142	52.8551	0
754	17	79.6258	0
444	142	116.972	0
701	142	174.248	0
953	142	63.825	0
54	142	133.792	0
309	142	18.7314	0
788	142	73.2152	0
26	142	50.9364	0
476	142	17.1723	0
625	142	159.375	0
230	142	75.6228	0
519	17	107.418	0
112	142	7.54214	0
260	142	99.8412	0
414	142	64.1758	0
502	142	97.004	0
100	142	106.377	0
958	142	102.792	0
763	142	64.413	0
216	142	96.0533	0
541	142	67.1194	0
373	142	58.3729	0
823	17	130.424	0
246	142	307.031	0
860	142	49.9956	0
336	142	53.856	0
960	142	134.438	0
101	142	96.2511	0
359	142	46.4872	0
449	142	118.668	0
353	142	26.0182	0
551	142	79.9335	0
339	142	34.3851	0
454	17	55.5871	0
94	142	145.78	0
807	142	114.298	0
890	142	42.1988	0
591	142	94.6133	0
281	142	8.09716	0
276	142	39.7091	0
274	142	74.4455	0
63	142	70.4816	0
468	142	53.6869	0
368	142	23.5642	0
542	17	93.7733	0
118	142	117.705	0
934	142	10.303	0
801	142	107.844	0
294	142	98.1217	0
157	142	98.7023	0
923	142	121.956	0
662	142	80.1727	0
800	142	106.959	0
267	142	37.2258	0
18	142	50.9715	0
29	4	42.0172	0
695	17	63.8314	0
105	142	18.0772	0
719	142	9.35927	0
939	142	70.5799	0
412	142	52.3345	0
79	142	49.7151	0
372	142	119.345	0
579	142	314.813	0
117	142	121.909	0
244	142	86.8556	0
254	142	25.8604	0
450	17	62.1629	0
659	142	77.9931	0
311	142	14.4817	0
686	142	186.419	0
493	142	136.082	0
706	142	132.347	0
530	142	120.226	0
688	142	100.54	0
405	142	117.743	0
766	142	121.858	0
432	142	31.5286	0
930	17	76.1063	0
850	142	147.652	0
284	142	81.1103	0
702	142	46.6934	0
328	142	28.7889	0
640	142	53.3991	0
292	142	90.1914	0
751	142	404.087	0
406	142	116.601	0
313	142	46.7926	0
692	142	130.403	0
871	17	72.9171	0
877	142	91.7852	0
27	142	49.2367	0
762	142	55.7727	0
596	142	84.5461	0
656	142	79.1617	0
436	142	49.3927	0
403	142	11.809	0
711	142	283.363	0
257	142	31.1577	0
818	142	34.3794	0
362	17	93.5948	0
121	142	14.9816	0
501	142	54.2257	0
685	142	118.752	0
899	142	282.977	0
56	142	99.0366	0
858	142	133.155	0
834	142	39.7096	0
361	142	300.735	0
526	142	12.3664	0
266	142	38.2321	0
927	17	112.333	0
544	142	95.6311	0
245	142	24.9309	0
297	142	70.8478	0
377	142	46.0306	0
415	142	76.4397	0
749	142	52.133	0
228	142	74.1734	0
239	142	83.3946	0
235	142	74.704	0
784	142	76.731	0
200	17	90.737	0
110	142	27.2077	0
430	142	104.317	0
746	142	94.7748	0
286	142	54.1438	0
337	142	40.5997	0
691	142	99.5696	0
241	142	431.329	0
147	142	18.7625	0
605	142	75.496	0
726	142	43.5229	0
314	17	109.658	0
380	142	49.1041	0
165	142	71.2799	0
37	142	90.7625	0
459	142	85.8989	0
550	142	79.2386	0
401	142	64.0182	0
630	142	26.5355	0
448	142	95.3966	0
568	142	11.6309	0
649	142	109.275	0
482	17	93.6797	0
306	142	188.731	0
343	142	91.1559	0
392	142	73.4493	0
163	142	65.8016	0
814	142	37.238	0
435	142	66.953	0
842	142	99.4299	0
695	142	117.524	0
190	142	125.462	0
732	142	165.641	0
671	17	73.4539	0
546	142	161.921	0
948	142	89.0114	0
173	142	19.5922	0
620	142	74.4034	0
303	142	92.1046	0
594	142	230.055	1
880	142	121.521	0
[truncated: 687,731+ more rows]
